# Supplementary material for: Precision Medicine Approach Based on Molecular Alterations for Patients with Relapsed or Refractory Multiple Myeloma: Results from the MM-EP1 Study
Source: Cancers (Basel). 2023 Feb 28;15(5):1508. doi: 10.3390/cancers15051508 (PMC10001403; doi:10.3390/cancers15051508)
Supplement: Supplementary file 1 [file cancers-15-01508-s001.zip]

Archive with 1 entries (1 files):
- cancers-2108292-supplementary.pdf
